# Supplementary material for: Intersectoral Collaboration Between Educational and Mental Health Services for Autistic Children and Adolescents in Brazil
Source: Healthcare (Basel). 2026 Apr 27;14(9):1170. doi: 10.3390/healthcare14091170 (PMC13163899; doi:10.3390/healthcare14091170)
Supplement: Supplementary file 1 [file healthcare-14-01170-s001.zip]

Archive with 3 entries (3 files):
- Supplementary Material S1.xlsx
- Supplementary Material S2.xlsx
- Supplementary Material S3.xlsx
