# Supplementary material for: Intersectoral Collaboration Between Educational and Mental Health Services for Autistic Children and Adolescents in Brazil
Source: Healthcare (Basel). 2026 Apr 27;14(9):1170. doi: 10.3390/healthcare14091170 (PMC13163899; doi:10.3390/healthcare14091170)
Supplement: Supplementary file 1 [file healthcare-14-01170-s001.zip › Supplementary Material S1.xlsx]

## Sheet: Planilha1
QUESTIONÁRIO PARA OS PAIS / CUIDADORES
Nome Completo do Responsável/Cuidador						Nome Completo da Criança/Adolescente
Sexo			Idade			Sexo			Idade
□ Masculino □ Feminino						□ Masculino □ Feminino
Grau de parentesco com a criança_____________						Data de Nascimento
Data de Hoje						Dia____Mês_____Ano____
Dia___Mês____Ano____						Escolaridade da criança_____Ano Ensino Fundamental
INSTRUÇÃO: Responda as seguintes perguntas em relação ao seu (sua) filho (a) baseadas nos serviços educacionais e de saúde mental que ele (a) recebe
CONTEXTO FAMILIAR/PROFISSIONAL
1 - Você sabe qual o diagnóstico do seu (sua) filho (a)?
□ Sim □ Não			Se sim, qual? ________________________________
2 - Que idade seu (sua) filho (a) tinha quando recebeu o diagnóstico?
		______________anos
3 - Quem são as pessoas que moram na casa com seu (sua) filho (a)?
□ Mãe			□ Irmãos		□ Tios		□ Madrasta		□ Padrasto
□ Pai			□ Avós		□ Cuidador responsável ____________________
4 - Você trabalha atualmente?
□ Sim □ Não				□ Nunca trabalhou
Se sim, quantas horas trabalha por semana? ____ horas.						Se não, há quanto tempo não trabalha? _________ anos.
4.1 - Parou de trabalhar para cuidar do(a) seu (sua) filho (a)?
□ Sim □ Não
4.2 - Foi demitido (a) devido a problemas relacionados ao autismo do (a) seu (sua) filho (a)?
□ Sim □ Não
5 - Qual a sua renda familiar? Considerando que o salário mínimo hoje é de: R$998,00
□ 1 a 2 salários mínimos			□ 3 a 5 salários mínimos			□ Acima de 5 salários mínimos
5.1 - Quanto da sua renda familiar é destinada aos tratamentos do seu (sua) filho (a) com TEA?
□ 1/3 da renda familiar			□ Metade da renda familiar			□ Mais da metade da renda familiar
					Por favor, verifique se todos os itens foram respondidos
					Página 1
DISPOSITIVOS DE SAÚDE MENTAL/MEDICAMENTOS
6 - Seu (sua) filho (a) recebeu atendimento em alguma INSTITUIÇÃO PÚBLICA de saúde mental, nos últimos 12 meses?
□ Sim □ Não
6.1 - Se sim, quais especialistas atendem/atenderam seu (sua) filho (a) e quantas vezes por semana? Pode marcar mais de uma opção.
			Todos os dias	1 vez por semana		2 à 3 vezes por semana		1 vez a cada 15 dias		1 vez por mês
□ Psicólogo			□	□		□		□		□
□ Médico Pediatra			□	□		□		□		□
□ Médico Neurologista			□	□		□		□		□
□ Médico Psiquiatra			□	□		□		□		□
□ Terapeuta Ocupacional			□	□		□		□		□
□ Assistente Social			□	□		□		□		□
□ Fonoaudiólogo			□	□		□		□		□
□ Psicopedagogo			□	□		□		□		□
□ Musicoterapeuta			□	□		□		□		□
6.2 - Qual o nome da instituição que atende/atendeu seu (sua) filho (a)?
□ Centro de Atenção Psicossocial Infantojuvenil - CAPSi						□ Associação de Pais e Amigos dos Autistas
□ Associação Fluminense de Apoio aos Cegos - AFAC						□ Associação Fluminense de Reabilitação - AFR
□ Unidade Básica de Saúde						□ Outros ______________________________________
7 - Seu (sua) filho (a) recebeu atendimento em alguma INSTITUIÇÃO PARTICULAR de saúde mental, nos últimos 12 meses?
□ Sim □ Não
7.1 - Se sim, quais especialistas atendem/atenderam seu (sua) filho (a) e quantas vezes por semana? Pode marcar mais de uma opção.
			Todos os dias	1 vez por semana		2 à 3 vezes por semana		1 vez a cada 15 dias		1 vez por mês
□ Psicólogo			□	□		□		□		□
□ Médico Pediatra			□	□		□		□		□
□ Médico Neurologista			□	□		□		□		□
□ Médico Psiquiatra			□	□		□		□		□
□ Assistente Social			□	□		□		□		□
□ Fonoaudiólogo			□	□		□		□		□
□ Psicopedagogo			□	□		□		□		□
□ Musicoterapeuta			□	□		□		□		□
□ Outros			□	□		□		□		□
7.2 - Qual o nome da instituição?
□ Associação de Pais e Amigos dos Autistas
□ Associação Fluminense de Reabilitação - AFR
□ Associação Fluminense de Apoio aos Cegos - AFAC
□ Pestalozzi
□ Outros ______________________________________
Por favor, verifique se todos os itens foram respondidos
				Página 2
8 - Quantas vezes seu (sua) filho (a) vai ao serviço de saúde mental?
□ Todos os dias			□ 1 vez por semana			□ 2 à 3 vezes por semana
□ 1 vez a cada 15 dias			□ 1 vez por mês
9 - Quantas vezes o profissional da saúde mental que atende seu (sua) filho (a) conversa com você sobre a saúde mental dele (a)?
□ Quase todos os dias			□ 1 vez por semana		□ 1 vez a cada 15 dias			□ 1 vez por mês
□ 1 vez a cada 6 meses			□ Nunca fez contato
10 - O seu (sua) filho (a) participa das atividades terapêuticas com os demais pacientes fora da unidade de saúde por exemplo, passeios, cinema, oficinas, dentre outras?
□ Sim □ Não
11 -O serviço de saúde mental fornece aos pais orientações sobre o manejo da criança com TEA?
□ Sim □ Não
Se sim, quantas vezes por ano?
□ 1 a 2 □ 3 a 4 □ + de 4
12 - Você percebeu, nos últimos 12 meses melhora na saúde mental de seu (sua) filho (a)?
□ Sim □ Não
Se sim, em que áreas foram essas melhoras?
□ Comunicação ou conversação com outras pessoas			□ Aspectos emocionais			□ Agressividade/auto-agressividade				□ Autonomia nas rotinas de vida diária
□ Socialização com outras pessoas			□ Contato visual			□ Movimentos motores com o corpo ou partes do corpo
13 - Atualmente faz uso de medicação?
□ Sim □ Não
Se sim, qual (is) e quantas vezes?
			1 a 2 vezes por dia				Mais de 2 vezes por dia
Remédio 1			□				□
_____________________
Remédio 2			□				□
_____________________
Remédio 3			□				□
_____________________
Remédio 4			□				□
_____________________
Remédio 5			□				□
_____________________
13.1 - De que forma você adquire a medicação do seu(sua) filho(a)?
□ De forma gratuita (pega na farmácia do posto ou na farmácia da instituição pública de saúde mental)
□ Pagando por ela.
14 - O(s) profissional (is) da saúde mental que atende(m) seu filho (a) faz(em) contato com a escola?
□ Sim □ Não
Se sim, quantas vezes?
□ Quase todos os dias			□ 1 vez por mês
□ 1 vez por semana			□ 1 vez a cada 6 meses
□ 1 vez a cada 15 dias			□ Nunca fazem contato
						Por favor, verifique se todos os itens foram respondidos
					Página 3
CONTEXTO ESCOLAR
15 - Seu (sua) filho (a) permanece na escola o horário integral de aula?
□ Sim □ Não
16 - Seu (sua) filho (a) participou, nos últimos 12 meses, do Atendimento Educacional Especializado - AEE (antiga Sala de Recursos)?
□ Sim □ Não
Se sim, quantas vezes por semana?
□ 1 a 2 □ 3 a 4 □ Todos os dias □ Não sei
17 - Em que período a criança recebe/recebeu o AEE?
□ Período de aula □ Contraturno □ Não sei
18 - Com que frequência você faz contato com o professor do AEE do seu (sua) filho (a)?
□ Quase todos os dias			□ 1 vez por semana		□ 1 vez a cada 15 dias			□ 1 vez por mês
□ 1 vez a cada 6 meses			□ Nunca fiz contato
19 - Nos últimos 12 meses, seu filho teve professor de apoio ou acompanhante terapêutico especialmente para ele na escola?
□ Sim □ Não
20 - Seu filho participa das atividades extracurriculares com a turma, por exemplo, passeios, eventos, festas escolares, festas de aniversários, dentre outras?
□ Sim □ Não
21 - O professor do AEE lhe fornece orientações sobre como manejar as necessidades especiais de seu (sua) filho (a) para melhorar na escola?
□ Sim □ Não
Se sim, quantas vezes por ano?
□ 1 a 2 □ 3 a 4 □ + de 4
22 - Você percebeu, nos últimos 12 meses melhora na aprendizagem de seu (sua) filho (a)?
□ Sim □ Não
Se sim, quais?
□ Leitura			□ Matemática
□ Escrita
