# Supplementary material for: Intersectoral Collaboration Between Educational and Mental Health Services for Autistic Children and Adolescents in Brazil
Source: Healthcare (Basel). 2026 Apr 27;14(9):1170. doi: 10.3390/healthcare14091170 (PMC13163899; doi:10.3390/healthcare14091170)
Supplement: Supplementary file 1 [file healthcare-14-01170-s001.zip › Supplementary Material S2.xlsx]

## Sheet: Professores
QUESTIONÁRIO PARA OS PROFESSORES
Nome Completo do Profissional
Sexo			Idade		Nível de Instrução:
□ Masculino					□ Ensino Médio
					□ Universitário
□ Feminino					□ Pós-Graduação
					□ Lato Sensu
Data de Hoje					□ Strito-Sensu
Dia__________Mês___________Ano__________
Escola em que trabalha: ________________________________________________
Nome Completo do Aluno
Sexo					Idade
□ Masculino □ Feminino					__________________________________
INSTRUÇÃO: Responda as seguintes perguntas sobre sua formação e sobre seu (sua) aluno (a), baseadas nos serviços educacionais e de saúde mental que ele (a) recebe.
1 - Há quanto tempo atua com alunos com TEA na Educação Básica?
□ 0 - 6 meses			□ 7 - 12 meses		□ 1 - 2 anos		□ acima de 2 anos
2 - Você recebeu treinamento/capacitação/formação para trabalhar com crianças e adolescentes com TEA?
□ Nos últimos 12 meses				□ Trajetória profissional		□ Nunca recebi
3 - Você fornece aos pais orientações sobre como manejar as necessidades especiais de seu (sua) aluno (a) para melhorar na escola?
□ Sim □ Não
Se sim, quantas vezes por ano?
□ 1 a 2 □ 3 a 4 □ + de 4
4 - Quantas vezes você faz contato para orientações, avisos, agendamento de reuniões com o pai/responsável do seu (sua) aluno (a) com TEA?
□ Quase todos os dias			□ 1 vez por semana		□ 1 vez a cada 15 dias			□ 1 vez por mês
□ 1 vez a cada 6 meses			□ Nunca fez contato		□ Não sei
5 - Você sabe qual(is) o (s) especialista (s) que atende (m) seu (sua) aluno (a) no serviço de saúde mental e quantas vezes ele recebe esse atendimento?
			Todos os dias	1 vez por semana	2 à 3 vezes por semana		1 vez a cada 15 dias		1 vez por mês	Não sei
□ Psicólogo			□	□	□		□		□	□
□ Médico Pediatra			□	□	□		□		□	□
□ Médico Neurologista			□	□	□		□		□	□
□ Médico Psiquiatra			□	□	□		□		□	□
□ Assistente Social			□	□	□		□		□	□
□ Fonoaudiólogo			□	□	□		□		□	□
□ Psicopedagogo			□	□	□		□		□	□
□ Musicoterapeuta			□	□	□		□		□	□
□ Outros			□	□	□		□		□	□
□ Não sei			□	□	□		□		□	□
Por favor, verifique se todos os itens foram respondidos
Página 1
6 - Você conhece o serviço de saúde mental que atende seu (sua) aluno (a)?
□ Sim □ Não Se sim, qual ________________________________
□ Centro de Atenção Psicossocial Infantojuvenil					□ Associação de Pais e Amigos dos Autistas
□ Pestalozzi					□ Associação Fluminense de Reabilitação
□ Unidade Básica de Saúde					□ Outros ______________________________________
□ Associaçõa de Pais e Amigos dos Excepcionais					□ Não sei
7 - Quantas vezes você faz contato com o (s) profissional (is) da unidade de saúde mental que atende o (a) aluno (a) com TEA?
□ Quase todos os dias				□ 1 vez por semana		□ 1 vez a cada 15 dias
□ 1 vez por mês				□ 1 vez a cada 6 meses		□ Nunca fiz contato
8 - Quantas vezes por semana o (a) aluno (a) com TEA participa do Atendimento Educacional Especializado (AEE)?
□ 1 a 2 □ 3 a 4 □ Todos os dias
Em que período o aluno (a) recebe o AEE?
□ Período de aula □ Contraturno
9 - Nos últimos 12 meses, o (a) aluno (a) com TEA teve professor de apoio ou acompanhante terapêutico especialmente para ele (a) na escola?
□ Sim □ Não
10 - O (a) aluno (a) permanece na escola o horário integral de aula?
□ Sim □ Não
11 - O (a) aluno (a) com TEA participa das atividades extracurriculares com a turma, por exemplo, passeios, eventos, festas escolares, festas de aniversários, dentre outras?
□ Sim □ Não
12 - Você percebeu, nos últimos 12 meses melhora na aprendizagem de seu (sua) aluno (a)?
□ Sim □ Não
Se sim, em quais áreas ou habilidades?
□ Leitura			□ Matemática
□ Escrita
13 - Dos procedimentos abaixo marque os que você utiliza com o aluno no Atendimento Educacional Especial(a).
Estimulação de socialização
Estimulação de habilidades da vida diária
Estimulação de habilidades de linguagem
Estimulação de comunicação/ Uso de pistas visuais/Sistemas alternativos de Comunicação/Análise Aplicada do Comportamento para problemas de comportamento/ Método TEACCH/Trabalho em grupos/Integração Sensorial
Nenhum deles
Por favor, verifique se todos os itens foram respondidos
