# Supplementary material for: Intersectoral Collaboration Between Educational and Mental Health Services for Autistic Children and Adolescents in Brazil
Source: Healthcare (Basel). 2026 Apr 27;14(9):1170. doi: 10.3390/healthcare14091170 (PMC13163899; doi:10.3390/healthcare14091170)
Supplement: Supplementary file 1 [file healthcare-14-01170-s001.zip › Supplementary Material S3.xlsx]

## Sheet: Professionais da Saúde
QUESTIONÁRIO PARA OS PROFISSIONAIS DA SAÚDE
Nome Completo do Profissional
Sexo			Idade			Profissão:			Nível de Instrução:
□ Masculino □ Feminino			_________________			□ Enfermeiro			□ Ensino Fundamental I
						□ Aux. Enfermag.			□ Ensino Fundamenta Il
						□ Terapeuta Ocup.			□ Ensino Médio
						□ Fonoaudiólogo			□ Universitário
Data de Hoje						□ Psicólogo			□ Pós-Graduação
						□ Médico Especialidade ________________________				□ Lato Sensu
Dia_______Mês_________Ano________						□ Assist. Social				□ Strito-Sensu
						□ Outros ____________________________
Instituição em que trabalha (pode marcar mais de uma)
□ Centro de Atenção Psicossocial Infantojuvenil							□ Associação de Pais e Amigos dos Autistas
□ PESTALOZZI							□ Associação Fluminense de Reabilitação
□ Unidade Básica de Saúde							□ Outros ______________________________________
□ Associaçõa de Pais e Amigos dos Excepcionais								_____________________________________
Nome Completo da Criança/Adolescente
Sexo				Idade			Data de Nascimento
□ Masculino □ Feminino				______________			Dia_______Mês_________Ano________
INSTRUÇÃO: Responda as seguintes perguntas sobre sua formação e sobre seu (sua) paciente com TEA, baseadas nos serviços de saúde mental e educacionais que ele (a) recebe.
1 - Há quanto tempo atua com crianças e adolescentes com TEA?
□ 0 - 6 meses			□ 7 - 12 meses			□ 1 - 2 anos		□ acima de 2 anos
2 - Você recebeu treinamento/capacitação/formação para trabalhar com crianças e adolescentes com TEA na rede de saúde?
□ Nos últimos 12 meses				□ Na trajetória profissional				□ Nunca recebi
3 -O serviço fornece aos pais orientações sobre o manejo da criança com TEA?
□ Sim □ Não
Se sim, quantas vezes por ano?
□ 1 a 2 □ 3 a 4 □ + de 4
4 - Quantas vezes você faz contato com o (s) professor (es) da escola que seu (sua) paciente estuda?
□ Quase todos os dias				□ 1 vez por semana				□ 1 vez a cada 15 dias
□ 1 vez por mês				□ 1 vez a cada 6 meses				□ Nunca faço contato
Por favor, verifique se todos os itens foram respondidos
Página 1
5 - Qual(is) o (s) especialista (s) que atende (m) a criança/adolescente no serviço?
			Todos os dias		1 vez por semana		2 à 3 vezes por semana		1 vez a cada 15 dias		1 vez por mês
□ Psicólogo			□		□		□		□		□
□ Médico Pediatra			□		□		□		□		□
□ Médico Neurologista			□		□		□		□		□
□ Médico Psiquiatra			□		□		□		□		□
□ Assistente Social			□		□		□		□		□
□ Fonoaudiólogo			□		□		□		□		□
□ Psicopedagogo			□		□		□		□		□
□ Musicoterapeuta			□		□		□		□		□
□ Outros			□		□		□		□		□
6 - Você sabe qual é a escola que seu (sua) paciente estuda?
□ Sim □ Não
Se sim, qual? _____________________________________
7 - Você sabe se nos últimos 12 meses, seu (sua) paciente teve professor de apoio ou acompanhante terapeutico especialmente para ele (a) na escola?
□ Sim □ Não
8 - Você tem informação se seu (sua) paciente repetiu de ano?
□ Sim □ Não
Se sim, quantas vezes?
□ 1 a 2 □ Mais de 2
9 - O (a) seu (sua) paciente participa das atividades terapeuticas com os demais pacientes fora da unidade de saúde por exemplo, passeios, cinema, oficinas, dentre outras?
□ Sim □ Não
10 - Você percebeu, nos últimos 12 meses melhora na saúde mental de seu (sua) paciente?
□ Sim □ Não
Se sim, em que áreas foram essas melhoras?
□ Comunicação ou conversação com outras pessoas			□ Aspectos emocionais			□ Agressividade/auto-agressividade				□ Autonomia nas rotinas de vida diária
□ Socialização com outras pessoas			□ Contato visual			□ Movimentos motores com o corpo ou partes do corpo
13 - Dos procedimentos abaixo marque os que você utiliza com seu paciente.
Estimulação de socialização
Estimulação de habilidades da vida diária
Estimulação de habilidades de linguagem
Estimulação de comunicação/ Uso de pistas visuais/Sistemas alternativos de Comunicação/Análise Aplicada do Comportamento para problemas de comportamento/Trabalho em grupos/Integração Sensorial
Nenhum deles
							Por favor, verifique se todos os itens foram respondidos
							Página 2
